# Supplementary material for: Lipid alterations in acute myocardial infarction are associated with gut microbiota
Source: Microbiol Spectr. 2025 Feb 19;13(4):e02370-24. doi: 10.1128/spectrum.02370-24 (PMC11960122; doi:10.1128/spectrum.02370-24)
Supplement: Table S1 — Comparison of general data and clinical indicators between AMI group and CT group. [file spectrum.02370-24-s0001.csv]

Supplementary Table 1. Comparison of general data and clinical indicators between AMI group and CT group
Clinical features	CT（N=33）	AMI（N=30）	P-value
Female (n, %)	9 (27.3)	3 (10)	0.155
Age (years)	53.64±8.71	55.63±11.78	0.088
BMI (kg/m²)	24.79±2.02	24.89±2.24	0.828
History of smoking (n, %)	5 (15.2)	11 (36.7)	0.051
History of drinking (n, %)	2 (6.1)	1 (3.3)	1
Hyperlipidemia (n, %)	10 (30.3)	10 (33.3)	0.796
Hypertension (n, %)	11 (33.3)	16 (53.3)	0.109
Diabetes (n, %)	1 (3.0)	7 (15.1)	0.11
Statin drugs (n, %)	4 (12.1)	1 (3.3)	0.411
Antihypertensive drugs (n, %)	9 (27.3)	11 (36.7)	0.424
Antidiabetic drugs (n, %)	1 (3.0)	4 (13.3)	0.296
Triglycerides (mmol/L)	1.45±0.74	2.01±1.53	0.038
Total cholesterol (mmol/L)	4.54±0.90	4.43±1.05	0.413
HDL cholesterol (mmol/L)	1.29±0.29	0.99±0.22	0.108
LDL cholesterol (mmol/L)	2.63±0.74	2.64±0.94	0.282
Lactate dehydrogenase (U/L)	156.30 (143.30, 193.60)	449.35 (263.92, 710.10)	<0.001
Creatine kinase (U/L)	92 (75, 132.80)	1161.35 (558.35, 2578.30)	<0.001
CK-MB isoenzyme (U/L)	7.9 (6.75, 10.2)	110.65 (51.02, 267.10)	<0.001
Troponin I (ug/L)	0	8.1 (1.35, 16.50)	<0.001
BNP (pg/mL)	47 (33, 81)	595 (180, 1865)	<0.001
