# Supplementary material for: Lipid alterations in acute myocardial infarction are associated with gut microbiota
Source: Microbiol Spectr. 2025 Feb 19;13(4):e02370-24. doi: 10.1128/spectrum.02370-24 (PMC11960122; doi:10.1128/spectrum.02370-24)
Supplement: Table S2 — Statistical table for analysis of differences in intestinal lipid molecules. [file spectrum.02370-24-s0002.csv]

Supplementary Table 2. Statistical table for analysis of differences in intestinal lipid molecules
Lipids	log2(FC)	VIP	P-value	FDR
PI(31:6)	5.77	1.84	4.49E-05	2.98E-02
MG(12:0)	5.75	1.46	7.03E-07	2.80E-03
TG(8:0_10:0_12:0)	5.24	1.04	1.02E-06	2.03E-03
PI(14:1_3:0)	2.67	1.27	3.10E-05	3.09E-02
TG(29:8_18:1_30:8)	2.26	2.53	3.31E-05	2.64E-02
CerPE(d16:0_17:0)	-1.07	2.88	7.30E-05	2.91E-02
DG(O-19:1_17:2)	-1.3	2.17	6.22E-05	3.10E-02
TG(55:1_18:0)	-2.98	1.05	1.93E-05	2.56E-02
PE(O-11:0_18:2)	-3.17	1.17	5.72E-05	3.26E-02
