# Supplementary material for: Lipid alterations in acute myocardial infarction are associated with gut microbiota
Source: Microbiol Spectr. 2025 Feb 19;13(4):e02370-24. doi: 10.1128/spectrum.02370-24 (PMC11960122; doi:10.1128/spectrum.02370-24)
Supplement: Table S3 — AUC of 9 significantly different intestinal lipids. [file spectrum.02370-24-s0003.csv]

Supplementary Table 3. AUC of 9 significantly different intestinal lipids
Lipids	AUC	95%CI	P-value
PE（O-11:0_18:2）	0.934	0.836-1	<0.001
DG（O-19:1_17:2）	0.872	0.772-0.948	<0.001
MG（12:0）	0.853	0.73-0.966	0.006
TG（8:0_10:0_12:0）	0.833	0.712-0.931	<0.001
TG（29:8_18:1_30:8）	0.79	0.677-0.897	<0.001
PI（14:1_3:0）	0.781	0.654-0.902	<0.001
TG（55:1_18:0）	0.755	0.642-0.891	<0.001
CerPE（d16:0_17:0）	0.722	0.59-0.826	0.001
PI（31:6）	0.641	0.491-0.797	0.001
