# Supplementary material for: Lipid alterations in acute myocardial infarction are associated with gut microbiota
Source: Microbiol Spectr. 2025 Feb 19;13(4):e02370-24. doi: 10.1128/spectrum.02370-24 (PMC11960122; doi:10.1128/spectrum.02370-24)
Supplement: Table S4 — Statistical table for analysis of differences in plasma lipid molecules. [file spectrum.02370-24-s0004.csv]

Supplementary Table 4. Statistical table for analysis of differences in plasma lipid molecules
Lipids	log2(FC)	VIP	P-value	FDR
MG(18:2)_3.69	4.06	2.15	1.57E-06	1.20E-04
MG(18:2)_4.43	3.89	2.12	1.75E-06	1.23E-04
MG(18:1)_4.83	3.32	2.2	7.52E-06	4.52E-04
DG(P-4:0_14:0)_5.28	3.19	2.25	7.52E-06	4.22E-04
Cer(d18:0_22:0)_10.77	1.05	2.26	8.23E-06	3.85E-04
SPH(d18:1)_4.19	1.03	2.4	4.38E-05	1.19E-03
SPH(d18:1)_4.47	1.01	2.23	7.13E-05	1.82E-03
d5-DG(16:0_20:4)_9.14	1.01	1.22	1.18E-02	6.55E-02
PA(O-15:2_23:3)_8.7	-1.01	1.71	4.13E-04	5.43E-03
PE(P-18:0_20:3)_8.82	-1.01	1.82	1.19E-04	2.39E-03
LPC(O-17:0)_4.26	-1.01	2.17	1.13E-04	2.44E-03
LPC(14:0)_2.2	-1.02	1.88	3.78E-04	5.13E-03
PC(O-34:4)_7.48	-1.02	1.19	1.20E-02	6.57E-02
PA(P-15:2_23:2)_8.79	-1.02	1.98	3.78E-04	5.22E-03
LPC(18:2)_2.2	-1.05	2.53	1.02E-06	9.55E-05
PC(O-34:4)_7.33	-1.07	1.26	9.15E-03	5.27E-02
PI(16:0_18:2)_7.01	-1.08	1.55	6.92E-03	4.29E-02
LPC(18:2)_3.49	-1.09	2.27	7.52E-06	3.96E-04
AcCa(2:0)_0.4	-1.1	1.73	2.27E-03	1.83E-02
PI(16:0_18:1)_7.39	-1.54	1.52	1.26E-02	6.79E-02
PC(O-16:0)_2.24	-1.56	2.69	9.63E-07	1.01E-04
LPC(18:3)_2.19	-1.78	2.73	3.16E-07	2.66E-04
PC(28:0)_7.07	-2	1.21	1.49E-02	7.67E-02
