# Supplementary material for: Lipid alterations in acute myocardial infarction are associated with gut microbiota
Source: Microbiol Spectr. 2025 Feb 19;13(4):e02370-24. doi: 10.1128/spectrum.02370-24 (PMC11960122; doi:10.1128/spectrum.02370-24)
Supplement: Table S5 — AUC of the first 9 significant differences in plasma lipids. [file spectrum.02370-24-s0005.csv]

Supplementary Table 5. AUC of the first 9 significant differences in plasma lipids
Lipids	AUC	95%CI	P-value
LPC（18:3）_2.19	0.954	0.893-0.987	<0.001
PC（O-16:0）_2.24	0.926	0.852-0.978	<0.001
LPC（18:2）_2.2	0.919	0.839-0.981	<0.001
MG（18:2）_3.69	0.912	0.83-0.98	<0.001
MG（18:2）_4.43	0.91	0.835-0.97	<0.001
MG（18:1）_4.83	0.891	0.794-0.959	<0.001
LPC（18:2）_3.49	0.888	0.804-0.957	<0.001
DG（P-4:0_14:0）_5.28	0.886	0.782-0.957	<0.001
Cer（d18:0_22:0）_10.77	0.884	0.796-0.955	<0.001
