# Supplementary material for: Lipid alterations in acute myocardial infarction are associated with gut microbiota
Source: Microbiol Spectr. 2025 Feb 19;13(4):e02370-24. doi: 10.1128/spectrum.02370-24 (PMC11960122; doi:10.1128/spectrum.02370-24)
Supplement: Table S6 — Differential strains between AMI group and CT group. [file spectrum.02370-24-s0006.csv]

Supplementary Table 6. Differential strains between AMI group and CT group
Taxonomy	Phylum	log2(FC)	P-value	FDR
Stenotrophomonas	Proteobacteria	3.7	2.00E-04	1.23E-03
Bilophila	Thermodesulfobacteriota	3.39	7.22E-05	1.34E-03
Porphyromonas	Bacteroidota	3.19	1.78E-03	4.00E-03
Haemophilus	Proteobacteria	2	1.07E-02	1.50E-02
Paenibacillus	Firmicutes	-1.4	6.67E-04	2.00E-03
Alistipes indistinctus	Bacteroidota	-1.47	2.78E-03	5.00E-03
Butyricicoccus	Firmicutes	-1.79	5.33E-03	8.00E-03
Enterobacter cancerogenus	Proteobacteria	-2	2.30E-02	3.10E-02
Bacteroides thetaiotaomicron	Bacteroidota	-3.32	1.26E-02	2.20E-02
