# Supplementary material for: Lipid alterations in acute myocardial infarction are associated with gut microbiota
Source: Microbiol Spectr. 2025 Feb 19;13(4):e02370-24. doi: 10.1128/spectrum.02370-24 (PMC11960122; doi:10.1128/spectrum.02370-24)
Supplement: Table S7 — AUC of significantly different intestinal microorganisms. [file spectrum.02370-24-s0007.csv]

Supplementary Table 7. AUC of significantly different intestinal microorganisms
Bacteria	AUC	95%CI	P-value
Bilophila	0.869	0.75-0.947	<0.001
Stenotrophomonas	0.854	0.726-0.945	<0.001
Porphyromonas	0.795	0.622-0.864	0.004
Haemophilus	0.732	0.605-0.864	0.004
Bacteroides thetaiotaomicron	0.669	0.534-0.794	0.036
Enterobacter cancerogenus	0.656	0.516-0.777	0.027
Paenibacillus	0.647	0.501-0.77	0.014
Alistipes indistinctus	0.633	0.49-0.775	0.016
Butyricicoccus	0.627	0.452-0.758	0.037
