# Supplementary material for: Lipid alterations in acute myocardial infarction are associated with gut microbiota
Source: Microbiol Spectr. 2025 Feb 19;13(4):e02370-24. doi: 10.1128/spectrum.02370-24 (PMC11960122; doi:10.1128/spectrum.02370-24)
Supplement: Table S8 — Biological process of representative microbial proteins. [file spectrum.02370-24-s0008.csv]

Supplementary Table 8. Biological process of representative microbial proteins
Term	log2(FC)	P-value	FDR
positive regulation of interleukin-8 production	7.81	8.98E-04	2.97E-02
transsulfuration	6.6	2.25E-03	1.27E-02
response to hypoxia	5.55	1.05E-03	2.71E-02
butyrate metabolic process	4.89	8.98E-04	3.20E-02
ATP biosynthetic process	4.61	2.04E-03	1.45E-02
removal of superoxide radicals	4.04	9.20E-03	1.67E-02
phosphocreatine biosynthetic process	3.68	4.65E-04	4.31E-02
starch catabolic process	3.06	1.09E-02	1.90E-02
glycerol ether metabolic process	2.97	8.46E-03	1.59E-02
cell redox homeostasis	2.88	4.78E-03	1.16E-02
alanine metabolic process	2.82	5.01E-03	1.16E-02
GTP biosynthetic process	2.76	3.31E-03	9.17E-03
glucose metabolic process	2.71	9.78E-05	2.26E-02
receptor-mediated endocytosis	2.48	4.92E-04	3.25E-02
hexose metabolic process	2.48	3.47E-03	9.39E-03
glycerol catabolic process	2.27	9.20E-03	1.68E-02
pentose-phosphate shunt	2.22	2.55E-02	3.64E-02
lipid metabolic process	2.18	2.87E-03	8.57E-03
response to oxidative stress	2.16	5.47E-03	1.20E-02
fatty acid biosynthetic process	1.4	3.47E-03	9.44E-03
RNA methylation	-1.09	6.25E-03	1.30E-02
arginyl-tRNA aminoacylation	-1.09	1.23E-02	2.09E-02
iron ion homeostasis	-1.41	1.28E-02	2.14E-02
nucleosome assembly	-1.55	1.89E-02	2.90E-02
tRNA modification	-1.57	3.63E-03	9.56E-03
glyoxylate cycle	-1.58	2.55E-02	3.65E-02
valyl-tRNA aminoacylation	-1.77	8.82E-03	1.62E-02
polysaccharide biosynthetic process	-2.16	1.33E-02	2.22E-02
nucleotide-excision repair	-2.24	8.10E-03	1.54E-02
pyrimidine nucleoside metabolic process	-2.39	1.00E-02	1.77E-02
lipoprotein biosynthetic process	-2.52	3.01E-03	8.93E-03
blood coagulation	-2.99	1.18E-02	2.04E-02
regulation of blood coagulation, intrinsic pathway	-2.99	1.18E-02	2.03E-02
pyrroloquinoline quinone biosynthetic process	-5.44	5.01E-03	1.12E-02
